# Supplementary material for: Gut microbiota regulates mouse behaviors through glucocorticoid receptor pathway genes in the hippocampus
Source: Transl Psychiatry. 2018 Sep 7;8:187. doi: 10.1038/s41398-018-0240-5 (PMC6128920; doi:10.1038/s41398-018-0240-5)
Supplement: Supplementary file 9 — Supplementary Table. S2 [file 41398_2018_240_MOESM9_ESM.xlsx]

## Sheet: Sheet1
Gene Name	The primer sequences
Pou2f1-F	AGCTGGGACAAGTTTACAGGC
Pou2f1-R	TCCCGACTCTTCACTGGATTTA
Stat5a-F	CGCCAGATGCAAGTGTTGTAT
Stat5a-R	TCCTGGGGATTATCCAAGTCAAT
Creb1-F	AGCAGCTCATGCAACATCATC
Creb1-R	AGTCCTTACAGGAAGACTGAACT
Ghrhr-F	CACTGTCCTGTGCAAGGTCTC
Ghrhr-R	GGAGCTGTTGTCTAAGTCCCAG
Aqp1-F	AGGCTTCAATTACCCACTGGA
Aqp1-R	GTGAGCACCGCTGATGTGA
Bmper-F	GCCTGGGATTACCTGCTGC
Bmper-R	ACACATTATGCAAGGGTTGTCTG
Usp2-F	TGGGGCTTCTGCTCAACAAAG
Usp2-R	GAGGCAGTAATCTCTCAGCTCT
Pld1-F	TCGTTTTGTGGACTGAGAACAC
Pld1-R	GCTGCTGTTGAAACCCAAATC
Per1-F	TGAAGCAAGACCGGGAGAG
Per1-R	CACACACGCCGTCACATCA
Adarb1-F	GTTTCGACAGGGACGAAGTGT
Adarb1-R	TGGCGTCATACCCTCTAGCA
Aff1-F	GAAGGAAAGACGCAACCAAGA
Aff1-R	TAGCTCATCGCCTTTTGCAGT
Ampd3-F	GTTGGCGGAGAAGGTGTTTG
Ampd3-R	CTGCGACCGGATCATCTTGAA
Mertk-F	CAGGGCCTTTACCAGGGAGA
Mertk-R	TGTGTGCTGGATGTGATCTTC
Cyb561-F	CTGCTGCACTGCCGTACTAT
Cyb561-R	CAATGCCACCTCGGTACAGA
Plekhf1-F	TGTATGGCAGTATTGTGCTTAGC
Plekhf1-R	GGCAGTGGCTCCAATGTTAC
Tsc22d3-F	CTGTTGGCCTCGACTGCTG
Tsc22d3-R	GCCGAAAGTTGCTCACGAAG
Slc10a6-F	GGAGGGCCATGCGAATCTAAA
Slc10a6-R	TGTCAGAGGCATAAGTCCAAAC
Arid5b-F	GTGATGAGTTCGCGCCAAATC
Arid5b-R	GCTGATAACTTTACCGTCACAGT
Fkbp5-F	GATGAGGGCACCAGTAACAATG
Fkbp5-R	CAACATCCCTTTGTAGTGGACAT
Glul-F	TGAACAAAGGCATCAAGCAAATG
Glul-R	CAGTCCAGGGTACGGGTCTT
Sgk1-F	CTGCTCGAAGCACCCTTACC
Sgk1-R	TCCTGAGGATGGGACATTTTCA
Bcl6-F	CCGGCACGCTAGTGATGTT
Bcl6-R	TGTCTTATGGGCTCTAAACTGCT
Slc22a5-F	ACTGTGCCAGGGGTGCTAT
Slc22a5-R	GCAACTGAGGCTTCGTAGAAT
beta-actin-F	GGCTGTATTCCCCTCCATCG
beta-actin-R	CCAGTTGGTAACAATGCCATGT
GAPDH-F	AGGTCGGTGTGAACGGATTTG
GAPDH-R	TGTAGACCATGTAGTTGAGGTCA
